# Supplementary material for: Formoterol Acting via β2-Adrenoreceptor Restores Mitochondrial Dysfunction Caused by Parkinson’s Disease-Related UQCRC1 Mutation and Improves Mitochondrial Homeostasis Including Dynamic and Transport
Source: Biology (Basel). 2024 Mar 30;13(4):231. doi: 10.3390/biology13040231 (PMC11048601; doi:10.3390/biology13040231)
Supplement: Supplementary file 1 [file biology-13-00231-s001.zip]

Archive with 5 entries (5 files):
- Supplements-R.pdf
- Vedio S1 WT.mp4
- Vedio S2 UQ-DMSO.mp4
- Vedio S3 UQ-F.mp4
- Vedio S4 UQ-F+P.mp4
